# Supplementary material for: SW16-7, a Novel Ackermannviridae Bacteriophage with Highly Effective Lytic Activity Targets Salmonella enterica Serovar Weltevreden
Source: Microorganisms. 2023 Aug 15;11(8):2090. doi: 10.3390/microorganisms11082090 (PMC10458263; doi:10.3390/microorganisms11082090)
Supplement: Supplementary file 1 [file microorganisms-11-02090-s001.zip]

Archive with 4 entries (3 files):
- Supplement/
- Supplement/Figure S1-TSP1and phages ε15 TSP.tif
- Supplement/Figure S2-TSP 2and phages ε34 TSP.tif
- Supplement/Table S1 General features and database matches of predicted proteins encoded by Salmonella phage SW16-7.docx
